# Supplementary material for: Dynamic Manipulation Skill Learning for Tactile Myoelectric Prosthetic Hands in Tool Handling
Source: Cyborg Bionic Syst. 2026 May 13;7:0572. doi: 10.34133/cbsystems.0572 (PMC13168764; doi:10.34133/cbsystems.0572)
Supplement: Supplementary 1 — Notes S1 to S3 Figs. A1 to A7 Tables A1 to A3 Movies S1 to S11 [file cbsystems.0572.f1.zip]

Archive with 12 entries (12 files):
- S1.mp4
- S10.mp4
- S11.mp4
- S2.mp4
- S3.mp4
- S4.mp4
- S5.mp4
- S6.mp4
- S7.mp4
- S8.mp4
- S9.mp4
- Supplementary Materials.docx
